# Supplementary material for: Alginate Oligosaccharides Protect Gastric Epithelial Cells against Oxidative Stress Damage through Induction of the Nrf2 Pathway
Source: Antioxidants (Basel). 2024 May 20;13(5):618. doi: 10.3390/antiox13050618 (PMC11117588; doi:10.3390/antiox13050618)
Supplement: Supplementary file 1 [file antioxidants-13-00618-s001.zip]

Archive with 1 entries (1 files):
- antioxidants-2879022-supplementary.pdf
